# Supplementary material for: The Charged Superhydrophilic Polyelectrolyte/TiO2 Nanofiltration Membrane for Self-Cleaning and Separation Performance
Source: Membranes (Basel). 2025 Jun 12;15(6):179. doi: 10.3390/membranes15060179 (PMC12195473; doi:10.3390/membranes15060179)
Supplement: Supplementary file 1 [file membranes-15-00179-s001.zip]

Archive with 1 entries (1 files):
- membranes-3644289-supplementary.pdf
